# Supplementary material for: Home Visiting Interventions and Their Impact on Mental Health, Psychosocial, and Parenting Practice Outcomes of Vulnerable Caregivers: A Systematic Review and Meta-Analysis
Source: Int J Environ Res Public Health. 2025 Dec 31;23(1):63. doi: 10.3390/ijerph23010063 (PMC12841137; doi:10.3390/ijerph23010063)
Supplement: Supplementary file 1 [file ijerph-23-00063-s001.zip]

Archive with 1 entries (1 files):
- ijerph-3938192-supplementary.pdf
